# Supplementary material for: Investigating the state of physiologically based kinetic modelling practices and challenges associated with gaining regulatory acceptance of model applications
Source: Regul Toxicol Pharmacol. 2017 Nov;90:104–15. doi: 10.1016/j.yrtph.2017.08.019 (PMC5656087; doi:10.1016/j.yrtph.2017.08.019)
Supplement: Online data [file mmc2.zip]

Archive with 5 entries (5 files):
- coi_disclosure_Kliment.pdf
- coi_disclosure_Leonard.pdf
- coi_disclosure_Paini.pdf
- coi_disclosure_Tan.pdf
- coi_disclosure_Worth.pdf
